# Supplementary material for: REEV SENSE IMUs for Spatiotemporal Gait Analysis in Post-Stroke Patients: Validation Against Optical Motion Capture
Source: Sensors (Basel). 2026 Jan 19;26(2):667. doi: 10.3390/s26020667 (PMC12845817; doi:10.3390/s26020667)
Supplement: Supplementary file 1 [file sensors-26-00667-s001.zip]

Archive with 1 entries (1 files):
- sensors-4033885-supplementary.pdf
